# Supplementary material for: Construction and Performance Characterization of Hexahydro-1,3,5-trinitro-1,3,5-triazine/Poly(3,4-ethylene-dioxythiophene)–Poly(styrenesulfonate) Energetic Composites
Source: Molecules. 2025 Feb 21;30(5):1000. doi: 10.3390/molecules30051000 (PMC11901766; doi:10.3390/molecules30051000)
Supplement: Supplementary file 1 [file molecules-30-01000-s001.zip]

Archive with 1 entries (1 files):
- molecules-3395560-supplementary.pdf
